# Supplementary material for: Local changes in microtubule network mobility instruct neuronal polarization and axon specification
Source: Sci Adv. 2022 Nov 4;8(44):eabo2343. doi: 10.1126/sciadv.abo2343 (PMC9635826; doi:10.1126/sciadv.abo2343)
Supplement: Supplementary file 2 — Movies S1 to S12 [file sciadv.abo2343_movies_s1_to_s12.zip]

Archive with 12 entries (12 files):
- sciadv.abo2343_movie_s1.avi
- sciadv.abo2343_movie_s2.avi
- sciadv.abo2343_movie_s3.mp4
- sciadv.abo2343_movie_s4.avi
- sciadv.abo2343_movie_s5.mp4
- sciadv.abo2343_movie_s6.mp4
- sciadv.abo2343_movie_s7.mp4
- sciadv.abo2343_movie_s8.mp4
- sciadv.abo2343_movie_s9.mp4
- sciadv.abo2343_movie_s10.avi
- sciadv.abo2343_movie_s11.avi
- sciadv.abo2343_movie_s12.avi
